# Supplementary material for: 8 specific Chinese herbal injections combined with chemotherapy for breast cancer: a systematic review and network meta-analysis of comparative safety and efficacy
Source: Front Pharmacol. 2025 Oct 3;16:1661803. doi: 10.3389/fphar.2025.1661803 (PMC12531140; doi:10.3389/fphar.2025.1661803)
Supplement: Supplementary file 1 [file Supplementaryfile1.xlsx]

## Sheet: Sheet1
Appendix 1
	pubmed	embase	cochrane library	web of science	Other sources	合成				pubmed	embase	cochrane library	web of science	其他来源	合成
Subject headings	Breast Neoplasms	breast cancer	Breast Neoplasms			Breast*Cancer				Chinese Medicine, Traditional	Chinese herbal medicine	Medicine, Chinese Traditional			Chinese medicine
Free-text terms	Breast Neoplasm	breast gland cancer	Breast Cancer			Breast Carcinoma*				Chinese Traditional Medicine	Chinese medicine	Chinese Traditional Medicine			Chung I Hsueh
	Breast Cancer	breast gland neoplasm	Breast Carcinoma			breast Malignanc*				Chung I Hsueh	Chinese traditional medicine	Chung I Hsueh			Traditional Tongue Assessment*
	Breast Carcinoma	breast malignancies	Breast Carcinomas			Breast Neoplasm*				Hsueh, Chung I	medicine, Chinese traditional	Hsueh, Chung I			Traditional Tongue Diagnos*
	Breast Carcinomas	breast malignancy	Breast Malignant Neoplasm			Breast Tumor*				Medicine, Chinese Traditional	traditional Chinese medicine	Tongue Assessment, Traditional			Zhong Yi Xue
	Breast Malignant Neoplasm	breast tumor malignant	Breast Malignant Neoplasms			Ca breast				Tongue Assessment, Traditional		Tongue Diagnoses, Traditional			injection*
	Breast Malignant Neoplasms	Ca breast	Breast Malignant Tumor			Cancer*,Mammary				Tongue Diagnoses, Traditional		Tongue Diagnosis, Traditional			Aidi
	Breast Malignant Tumor	cancer in the mammary gland	Breast Malignant Tumors			Carcinoma*,Human Mammary				Tongue Diagnosis, Traditional		Traditional Chinese Medicine			Kanglaite
	Breast Malignant Tumors	cancer of the breast	Breast Neoplasm			Malignant Tumor of Breast				Traditional Chinese Medicine		Traditional Medicine, Chinese			Shenqi
	Breast Tumor	cancer of the mammary gland	Breast Tumor			Mammary Malignanc*				Traditional Medicine, Chinese		Traditional Tongue Assessment			Huangqi
	Breast Tumors	cancer, breast	Breast Tumors							Traditional Tongue Assessment		Traditional Tongue Assessments			Kushen
	Cancer of Breast	malignancies of the breast	Cancer of Breast							Traditional Tongue Assessments		Traditional Tongue Diagnoses			Huachansu
	Cancer of the Breast	malignancy of the breast	Cancer of the Breast							Traditional Tongue Diagnoses		Traditional Tongue Diagnosis			Tongguanteng
	Cancer, Breast	malignant breast neoplasm	Cancer, Breast							Traditional Tongue Diagnosis		Zhong Yi Xue
	Cancer, Mammary	malignant breast tumor	Cancer, Mammary							Zhong Yi Xue		Synonyms: Chinese Medicine, Traditional
	Cancers, Mammary	malignant neoplasm of the breast	Cancers, Mammary
	Carcinoma, Breast	malignant tumor of the breast	Carcinoma, Breast
	Carcinoma, Human Mammary	mamma cancer	Carcinoma, Human Mammary
	Carcinomas, Breast	mammary cancer	Carcinomas, Breast
	Carcinomas, Human Mammary	mammary gland cancer	Carcinomas, Human Mammary
	Human Mammary Carcinoma	mammary gland malignancy	Human Mammary Carcinoma
	Human Mammary Carcinomas	mammary malignancies	Human Mammary Carcinomas
	Human Mammary Neoplasm	mammary malignancy	Human Mammary Neoplasm												Chinese herbal medicine
	Human Mammary Neoplasms	breast cancer	Human Mammary Neoplasms												Chinese medicine
	Malignant Neoplasm of Breast		Malignant Neoplasm of Breast												Chinese Traditional Medicine
	Malignant Tumor of Breast		Malignant Tumor of Breast												Chung I Hsueh
	Mammary Cancer		Mammary Cancer												Traditional Chinese Medicine
	Mammary Cancers		Mammary Cancers												Traditional Tongue Assessment?
	Mammary Carcinoma, Human		Mammary Carcinoma, Human												Traditional Tongue Diagnos?s
	Mammary Carcinomas, Human		Mammary Carcinomas, Human												Zhong Yi Xue
	Mammary Neoplasm, Human		Mammary Neoplasm, Human												injection*
	Mammary Neoplasms, Human		Mammary Neoplasms, Human
	Neoplasm, Breast		Neoplasm, Breast
	Neoplasm, Human Mammary		Neoplasm, Human Mammary
	Neoplasms, Breast		Neoplasms, Breast
	Neoplasms, Human Mammary		Neoplasms, Human Mammary
	Tumor, Breast		Tumor, Breast
	Tumors, Breast		Tumors, Breast
									中药 ＋ 注射 ＋ 华蟾素 ＋ 消癌平 ＋ 艾迪 ＋ 苦参 ＋ 黄芪 ＋ 参芪 ＋ 康莱特
									乳腺癌 ＋ 乳腺肿瘤 ＋ 乳腺癌症 ＋ 人类乳腺肿瘤 ＋ 乳房癌 ＋ 乳癌 ＋ 乳房肿瘤 ＋ 乳岩
	主题词	华蟾素注射液	消癌平注射液	艾迪注射液	黄芪注射液	苦参素葡萄糖注射液	复方苦参注射液	参芪注射液	康莱特注射液
	自由词	华蟾素注射液	消癌平注射液	艾迪液	黄芪注射液	苦参素葡萄糖注射液	复方苦参注射液	参芪注射液	康莱特注射液		乳腺癌
		华蟾素注射剂	消癌平注射剂	艾迪注射液	黄芪注射剂	苦参素葡萄糖注射剂	复方苦参注射剂	参芪注射剂	康莱特注射剂		乳腺肿瘤
		Huachansu	通关藤提取物	艾迪注射剂	Huangqi	氧化苦参碱注射液	岩舒注射液	参芪扶正注射液	康莱特注射剂		乳腺癌症
				Aidi		Kushensu	Fufangkushen	参芪扶正注射剂	注射用薏仁油		人类乳腺肿瘤
								Shenqi	薏苡仁酯		乳房癌
									薏苡仁提取液		乳癌
									ZCE-3静脉乳		乳房肿瘤
									kangalite		乳岩
