# Supplementary material for: 8 specific Chinese herbal injections combined with chemotherapy for breast cancer: a systematic review and network meta-analysis of comparative safety and efficacy
Source: Front Pharmacol. 2025 Oct 3;16:1661803. doi: 10.3389/fphar.2025.1661803 (PMC12531140; doi:10.3389/fphar.2025.1661803)
Supplement: Supplementary file 3 [file Supplementaryfile5.csv]

Appendix 5 The PubMed search results.
Search number	Query	Sort By	Filters	Search Details	Results	Time
5	(#1 OR #2) AND (#3 OR #4)			("breast neoplasms"[MeSH Terms] OR ("breast*cancer"[Title/Abstract] OR "breast carcinoma*"[Title/Abstract] OR "breast malignanc*"[Title/Abstract] OR "breast neoplasm*"[Title/Abstract] OR "breast tumor*"[Title/Abstract] OR "ca breast"[Title/Abstract] OR ("carcinoma*"[All Fields] AND "human mammary"[Title/Abstract]) OR "malignant tumor of breast"[Title/Abstract] OR "mammary malignanc*"[Title/Abstra…	523	06:56:04
4	Chinese herbal medicine[Title/Abstract] OR Chinese medicine[Title/Abstract] OR Chinese Traditional Medicine[Title/Abstract] OR Chung I Hsueh[Title/Abstract] OR Traditional Chinese Medicine[Title/Abstract] OR Traditional Tongue Assessment?[Title/Abstract] OR Traditional Tongue Diagnos?s[Title/Abstract] OR Zhong Yi Xue[Title/Abstract]			"chinese herbal medicine"[Title/Abstract] OR "chinese medicine"[Title/Abstract] OR "chinese traditional medicine"[Title/Abstract] OR ((chung i[Author] OR chung i[Investigator]) AND "Hsueh"[Title/Abstract]) OR "traditional chinese medicine"[Title/Abstract] OR (("tradition"[All Fields] OR "tradition s"[All Fields] OR "Traditional"[All Fields] OR "traditionals"[All Fields] OR "traditions"[All Fields…	49,887	06:55:20
3	Chinese Medicine, Traditional[MeSH Terms]			"medicine, chinese traditional"[MeSH Terms]	25,454	06:54:07
2	Breast*Cancer[Title/Abstract] OR Breast Carcinoma*[Title/Abstract] OR breast malignanc*[Title/Abstract] OR Breast Neoplasm*[Title/Abstract] OR Breast Tumor*[Title/Abstract] OR Ca breast[Title/Abstract] OR Carcinoma*,Human Mammary[Title/Abstract] OR Malignant Tumor of Breast[Title/Abstract] OR mammary malignanc*[Title/Abstract]			"breast*cancer"[Title/Abstract] OR "breast carcinoma*"[Title/Abstract] OR "breast malignanc*"[Title/Abstract] OR "breast neoplasm*"[Title/Abstract] OR "breast tumor*"[Title/Abstract] OR "ca breast"[Title/Abstract] OR ("carcinoma*"[All Fields] AND "human mammary"[Title/Abstract]) OR "malignant tumor of breast"[Title/Abstract] OR "mammary malignanc*"[Title/Abstract]	72,320	06:53:27
1	Breast Neoplasms[MeSH Terms]			"breast neoplasms"[MeSH Terms]	358,017	06:44:42
