# Supplementary material for: 8 specific Chinese herbal injections combined with chemotherapy for breast cancer: a systematic review and network meta-analysis of comparative safety and efficacy
Source: Front Pharmacol. 2025 Oct 3;16:1661803. doi: 10.3389/fphar.2025.1661803 (PMC12531140; doi:10.3389/fphar.2025.1661803)
Supplement: Supplementary file 4 [file Supplementaryfile6.xlsx]

## Sheet: data
Appendix 6 The search records of Web of Science
Entitlements	#	Search Query	Database	Results	Date Run
- WOS.IC: 1993 to 2024 - WOS.CCR: 1985 to 2024 - WOS.SCI: 1975 to 2024 - WOS.AHCI: 1975 to 2024 - WOS.BHCI: 2005 to 2024 - WOS.BSCI: 2005 to 2024 - WOS.ESCI: 2019 to 2024 - WOS.ISTP: 1990 to 2024 - WOS.SSCI: 1965 to 2024 - WOS.ISSHP: 1990 to 2024	1	breast cancer (Topic) OR Breast*Cancer (Topic) OR Breast Carcinoma* (Topic) OR breast Malignanc* (Topic) OR Breast Neoplasm* (Topic) OR Breast Tumor* (Topic) OR Ca breast (Topic) OR Cancer*,Mammary (Topic) OR Carcinoma*,Human Mammary (Topic) OR Malignant Tumor of Breast (Topic) OR Mammary Malignanc* (Topic)	Web of Science Core Collection	754409	Thu Sep 12 2024 11:32:53 GMT+0800 (中国标准时间)
- WOS.IC: 1993 to 2024 - WOS.CCR: 1985 to 2024 - WOS.SCI: 1975 to 2024 - WOS.AHCI: 1975 to 2024 - WOS.BHCI: 2005 to 2024 - WOS.BSCI: 2005 to 2024 - WOS.ESCI: 2019 to 2024 - WOS.ISTP: 1990 to 2024 - WOS.SSCI: 1965 to 2024 - WOS.ISSHP: 1990 to 2024	2	Chinese herbal medicine (Topic) OR Chinese medicine (Topic) OR Chung I Hsueh (Topic) OR Traditional Tongue Assessment* (Topic) OR Traditional Tongue Diagnos* (Topic) OR Zhong Yi Xue (Topic) OR injection* (Topic)	Web of Science Core Collection	1016044	Thu Sep 12 2024 11:34:52 GMT+0800 (中国标准时间)
- WOS.IC: 1993 to 2024 - WOS.CCR: 1985 to 2024 - WOS.SCI: 1975 to 2024 - WOS.AHCI: 1975 to 2024 - WOS.BHCI: 2005 to 2024 - WOS.BSCI: 2005 to 2024 - WOS.ESCI: 2019 to 2024 - WOS.ISTP: 1990 to 2024 - WOS.SSCI: 1965 to 2024 - WOS.ISSHP: 1990 to 2024	3	random* (Topic)	Web of Science Core Collection	2572011	Thu Sep 12 2024 11:35:28 GMT+0800 (中国标准时间)
- WOS.IC: 1993 to 2024 - WOS.CCR: 1985 to 2024 - WOS.SCI: 1975 to 2024 - WOS.AHCI: 1975 to 2024 - WOS.BHCI: 2005 to 2024 - WOS.BSCI: 2005 to 2024 - WOS.ESCI: 2019 to 2024 - WOS.ISTP: 1990 to 2024 - WOS.SSCI: 1965 to 2024 - WOS.ISSHP: 1990 to 2024	4	#3 AND #2 AND #1	Web of Science Core Collection	1173	Thu Sep 12 2024 11:36:02 GMT+0800 (中国标准时间)
